# Supplementary material for: Prevalence, Characteristics, and Clonal Distribution of Escherichia coli Carrying Mobilized Colistin Resistance Gene mcr-1.1 in Swine Farms and Their Differences According to Swine Production Stages
Source: Front Microbiol. 2022 May 6;13:873856. doi: 10.3389/fmicb.2022.873856 (PMC9121016; doi:10.3389/fmicb.2022.873856)
Supplement: Supplementary file 1 [file Table_1.XLSX]

## Sheet: Human, pig, chicken strains
Human, pig, and chicken-derived MCR1-EC strains					Human-derived MCR1-EC strains				Pig-dervied MCR1-EC strains				Chicken-dervied MCR1-EC strains
Assemby Accession No.	Host	Clone type			Clone types	No. of strains	Prevalence		Clone types	No. of strains	Prevalence		Clone types	No. of strains	Prevalence
GCA_001886575.1	Human	ST617-A			ST10-A	90	0.0957447		ST10-A	30	0.112782		ST10-A	34	0.0762332
GCA_001886755.1	Human	ST617-A			ST152-A	33	0.0351064		ST206-A	11	0.0413534		ST156-B1	30	0.0672646
GCA_001899625.1	Human	ST410-A			ST206-A	28	0.0297872		ST101-B1	10	0.037594		ST93-A	21	0.0470852
GCA_001907935.1	Human	ST156-B1			ST101-B1	27	0.0287234		ST1196-B1	9	0.0338346		ST48-A	17	0.0381166
GCA_001938625.2	Human	ST2732-D			ST410-A	27	0.0287234		ST4214-A	8	0.0300752		ST617-A	14	0.0313901
GCA_001940485.1	Human	ST10-A			ST156-B1	27	0.0287234		ST744-A	8	0.0300752		ST744-A	12	0.0269058
GCA_001971765.1	Human	ST1011-D			ST744-A	25	0.0265957		ST20-B1	8	0.0300752		ST354-D	12	0.0269058
GCA_002006525.1	Human	ST744-A			ST457-D	21	0.0223404		ST1-D	6	0.0225564		ST155-B1	11	0.0246637
GCA_002009315.1	Human	ST117-D			ST167-A	20	0.0212766		ST515-A	6	0.0225564		ST224-B1	10	0.0224215
GCA_002133365.1	Human	ST10-A			ST48-A	19	0.0202128		ST48-A	6	0.0225564		ST57-D	10	0.0224215
GCA_002142675.1	Human	ST405-D			ST2599-B1	19	0.0202128		ST1716-A	6	0.0225564		ST46-A	10	0.0224215
GCA_002142695.1	Human	ST617-A			ST1011-D	18	0.0191489		ST156-B1	6	0.0225564		ST117-D	9	0.0201794
GCA_002142715.1	Human	ST131-B2			ST117-D	18	0.0191489		ST361-A	6	0.0225564		ST101-B1	9	0.0201794
GCA_002164915.1	Human	ST101-B1			ST617-A	17	0.0180851		ST34-A	5	0.018797		ST1011-D	8	0.0179372
GCA_002165095.2	Human	ST156-B1			ST354-D	17	0.0180851		ST165-A	5	0.018797		ST1286-A	8	0.0179372
GCA_002188315.1	Human	ST167-A			ST131-B2	13	0.0138298		ST746-A	5	0.018797		ST1140-E	7	0.0156951
GCA_002214205.1	Human	ST1485-D			ST155-B1	13	0.0138298		ST5229-B1	5	0.018797		ST162-B1	6	0.0134529
GCA_002216905.1	Human	ST1011-D			ST46-A	12	0.012766		ST88-A	4	0.0150376		ST351-B1	6	0.0134529
GCA_002216915.1	Human	Non-Typable			ST2705-A	12	0.012766		ST117-D	4	0.0150376		ST624-D	6	0.0134529
GCA_002216955.1	Human	ST2253-A			ST93-A	11	0.0117021		ST617-A	4	0.0150376		ST359-B1	6	0.0134529
GCA_002216975.1	Human	ST410-A			ST1684-A	9	0.00957447		ST1258-B1	4	0.0150376		ST746-A	5	0.0112108
GCA_002216985.1	Human	ST3714-B1			ST69-D	9	0.00957447		ST6856-A	4	0.0150376		ST8330-Unknown	5	0.0112108
GCA_002216995.1	Human	ST3944-A			ST189-A	9	0.00957447		ST410-A	3	0.0112782		ST6751-A	5	0.0112108
GCA_002217035.1	Human	ST167-A			ST165-A	9	0.00957447		ST6831-A	3	0.0112782		ST206-A	5	0.0112108
GCA_002217055.1	Human	ST206-A			ST58-B1	8	0.00851064		ST8916-A	3	0.0112782		ST69-D	4	0.00896861
GCA_002217065.1	Human	ST457-D			ST648-D	8	0.00851064		ST457-D	3	0.0112782		ST997-E	4	0.00896861
GCA_002217075.1	Human	ST46-A			ST453-B1	7	0.00744681		ST167-A	2	0.0075188		ST542-A	4	0.00896861
GCA_002217115.1	Human	ST10-A			ST216-A	7	0.00744681		ST359-B1	2	0.0075188		ST1114-A	4	0.00896861
GCA_002217145.1	Human	ST206-A			ST362-D	7	0.00744681		ST9159-A	2	0.0075188		ST167-A	4	0.00896861
GCA_002225075.1	Human	ST206-A			ST224-B1	6	0.00638298		ST4429-A	2	0.0075188		ST533-B1	4	0.00896861
GCA_002246485.2	Human	ST224-B1			ST95-B2	6	0.00638298		ST5786-A	2	0.0075188		ST1485-D	3	0.00672646
GCA_002246495.2	Human	ST3054-B1			ST1286-A	6	0.00638298		ST9406-A	2	0.0075188		ST43-A	3	0.00672646
GCA_002246515.1	Human	ST156-B1			ST162-B1	6	0.00638298		ST641-B1	2	0.0075188		ST2847-D	3	0.00672646
GCA_002246755.1	Human	ST3054-B1			ST746-A	5	0.00531915		ST993-A	2	0.0075188		ST2309-D	3	0.00672646
GCA_002247425.1	Human	ST354-D			ST34-A	5	0.00531915		ST6775-B1	2	0.0075188		ST226-A	3	0.00672646
GCA_002247945.1	Human	ST3045-D			ST542-A	5	0.00531915		ST642-B1	1	0.0037594		ST5229-B1	3	0.00672646
GCA_002248805.1	Human	ST7626-A			ST4204-A	5	0.00531915		ST1040-B2	1	0.0037594		ST1564-A	3	0.00672646
GCA_002262865.1	Human	ST4015-A			ST4014-B1	5	0.00531915		ST9440-A	1	0.0037594		ST165-A	3	0.00672646
GCA_002263035.1	Human	ST3997-A			ST2253-A	4	0.00425532		ST100-A	1	0.0037594		ST1196-B1	3	0.00672646
GCA_002263045.1	Human	ST4012-A			ST3714-B1	4	0.00425532		ST398-A	1	0.0037594		ST6388-B1	3	0.00672646
GCA_002263065.1	Human	ST155-B1			ST3944-A	4	0.00425532		ST226-A	1	0.0037594		ST1324-A	3	0.00672646
GCA_002264075.1	Human	ST206-A			ST533-B1	4	0.00425532		ST1642-B1	1	0.0037594		ST2705-A	3	0.00672646
GCA_002283355.1	Human	ST101-B1			ST602-B1	4	0.00425532		ST42-D	1	0.0037594		ST2690-A	2	0.0044843
GCA_002283465.1	Human	ST6736-B2			ST1196-B1	4	0.00425532		ST9992-A	1	0.0037594		ST6762-Unknown	2	0.0044843
GCA_002283505.1	Human	ST6627-A			ST641-B1	4	0.00425532		ST1684-A	1	0.0037594		ST6706-A	2	0.0044843
GCA_002283675.1	Human	ST10-A			ST685-A	4	0.00425532		ST1114-A	1	0.0037594		ST2253-A	2	0.0044843
GCA_002283695.1	Human	ST101-B1			ST448-B1	4	0.00425532		ST5222-A	1	0.0037594		ST648-D	2	0.0044843
GCA_002283715.1	Human	ST1263-A			ST88-A	4	0.00425532		ST2705-A	1	0.0037594		ST88-A	2	0.0044843
GCA_002283725.1	Human	ST744-A			ST3054-B1	3	0.00319149		ST93-A	1	0.0037594		ST6844-A	2	0.0044843
GCA_002283775.1	Human	ST3056-D			ST2736-D	3	0.00319149		ST29-B1	1	0.0037594		ST191-A	2	0.0044843
GCA_002507485.1	Human	ST131-B2			ST393-D	3	0.00319149		ST542-A	1	0.0037594		ST1788-A	2	0.0044843
GCA_002809875.1	Human	ST101-B1			ST361-A	3	0.00319149		ST6335-A	1	0.0037594		ST602-B1	2	0.0044843
GCA_002809905.1	Human	ST410-A			ST6756-A	3	0.00319149		ST4014-B1	1	0.0037594		ST2485-E	2	0.0044843
GCA_002809935.1	Human	ST744-A			ST6725-A	3	0.00319149		ST69-D	1	0.0037594		ST2599-B1	2	0.0044843
GCA_002810265.1	Human	ST2722-B1			ST209-A	3	0.00319149		ST8932-B1	1	0.0037594		ST6756-A	2	0.0044843
GCA_002834305.1	Human	ST533-B1			ST23-A	3	0.00319149		ST971-B1	1	0.0037594		ST2732-D	2	0.0044843
GCA_002843705.1	Human	ST746-A			ST1249-B1	3	0.00319149		ST2040-A	1	0.0037594		ST29-B1	2	0.0044843
GCA_002846135.1	Human	ST95-B2			ST609-A	3	0.00319149		ST7941-A	1	0.0037594		ST1589-B1	2	0.0044843
GCA_002860085.1	Human	ST156-B1			ST624-D	3	0.00319149		ST57-D	1	0.0037594		ST218-A	2	0.0044843
GCA_002860105.1	Human	ST167-A			ST2732-D	2	0.00212766		ST707-A	1	0.0037594		ST12-B2	2	0.0044843
GCA_002887535.1	Human	ST46-A			ST1485-D	2	0.00212766		ST224-B1	1	0.0037594		ST9567-C	1	0.00224215
GCA_002916665.1	Human	ST219-B2			ST4015-A	2	0.00212766		ST189-A	1	0.0037594		ST457-D	1	0.00224215
GCA_002951715.1	Human	ST602-B1			ST3056-D	2	0.00212766		ST7140-A	1	0.0037594		ST349-D	1	0.00224215
GCA_002953435.1	Human	ST95-B2			ST219-B2	2	0.00212766		ST5748-D	1	0.0037594		ST189-A	1	0.00224215
GCA_002994915.1	Human	ST2736-D			ST2016-B1	2	0.00212766		ST2170-B1	1	0.0037594		ST1158-D	1	0.00224215
GCA_002994925.1	Human	ST2736-D			ST43-A	2	0.00212766		ST1011-D	1	0.0037594		ST2329-B1	1	0.00224215
GCA_002994975.1	Human	ST2736-D			ST31-D	2	0.00212766		ST5870-A	1	0.0037594		ST362-D	1	0.00224215
GCA_003111785.1	Human	ST8739-A			ST1638-A	2	0.00212766		ST1121-A	1	0.0037594		ST3941-A	1	0.00224215
GCA_003112045.1	Human	ST101-B1			ST398-A	2	0.00212766		ST10649-A	1	0.0037594		ST5859-A	1	0.00224215
GCA_003173295.2	Human	ST393-D			ST7941-A	2	0.00212766		ST6913-A	1	0.0037594		ST641-B1	1	0.00224215
GCA_003173315.2	Human	ST354-D			ST226-A	2	0.00212766		ST58-B1	1	0.0037594		ST2079-B1	1	0.00224215
GCA_003183865.2	Human	ST224-B1			ST1308-B1	2	0.00212766		ST4682-B1	1	0.0037594		ST8262-E	1	0.00224215
GCA_003183875.2	Human	ST3024-B1			ST877-B1	2	0.00212766		ST5951-A	1	0.0037594		ST1842-E	1	0.00224215
GCA_003183885.2	Human	ST393-D			ST616-B1	2	0.00212766		ST201-B1	1	0.0037594		ST752-A	1	0.00224215
GCA_003194125.1	Human	ST354-D			ST695-A	2	0.00212766		ST602-B1	1	0.0037594		ST4980-A	1	0.00224215
GCA_003203295.1	Human	ST354-D			ST7454-A	2	0.00212766		ST448-B1	1	0.0037594		ST34-A	1	0.00224215
GCA_003203315.1	Human	ST46-A			ST522-A	2	0.00212766		ST2253-A	1	0.0037594		ST1638-A	1	0.00224215
GCA_003203335.1	Human	ST744-A			ST3107-A	2	0.00212766		ST1403-B1	1	0.0037594		ST2973-A	1	0.00224215
GCA_003204955.1	Human	ST457-D			ST196-B1	2	0.00212766		ST7314-A	1	0.0037594		ST1630-A	1	0.00224215
GCA_003231115.1	Human	ST3288-A			ST154-B1	2	0.00212766		ST1421-A	1	0.0037594		ST2179-B1	1	0.00224215
GCA_003290515.1	Human	ST48-A			ST2973-A	2	0.00212766		ST4379-B1	1	0.0037594		ST7352-A	1	0.00224215
GCA_003290525.1	Human	ST10-A			ST1258-B1	2	0.00212766		ST7111-A	1	0.0037594		ST1730-B1	1	0.00224215
GCA_003290535.1	Human	ST2088-B2			ST201-B1	2	0.00212766		ST8622-A	1	0.0037594		ST4663-B1	1	0.00224215
GCA_003290575.1	Human	ST410-A			ST10562-A	2	0.00212766		ST8128-B1	1	0.0037594		ST2954-A	1	0.00224215
GCA_003290595.1	Human	ST10-A			ST57-D	2	0.00212766		ST6778-A	1	0.0037594		ST23-A	1	0.00224215
GCA_003290605.1	Human	ST517-B1			ST1421-A	2	0.00212766		ST162-B1	1	0.0037594		ST2197-A	1	0.00224215
GCA_003290615.1	Human	ST10-A			ST8165-A	2	0.00212766		ST5171-D	1	0.0037594		ST6725-A	1	0.00224215
GCA_003290625.1	Human	ST795-B1			ST1730-B1	2	0.00212766		ST7452-A	1	0.0037594		ST8318-E	1	0.00224215
GCA_003290675.1	Human	ST2936-A			ST424-B1	2	0.00212766		ST1286-A	1	0.0037594		ST8914-A	1	0.00224215
GCA_003290685.1	Human	ST155-B1			ST1193-B2	2	0.00212766		ST9399-A	1	0.0037594		ST7611-A	1	0.00224215
GCA_003290695.1	Human	ST10-A			ST540-A	2	0.00212766		ST2935-A	1	0.0037594		ST8909-C	1	0.00224215
GCA_003290705.1	Human	ST2016-B1			ST3052-D	2	0.00212766		ST354-D	1	0.0037594		ST8917-A	1	0.00224215
GCA_003290755.1	Human	ST5455-A			ST297-B1	2	0.00212766		ST7050-A	1	0.0037594		ST361-A	1	0.00224215
GCA_003290765.1	Human	ST43-A			ST4380-B1	2	0.00212766		ST1202-A	1	0.0037594		ST212-B1	1	0.00224215
GCA_003290775.1	Human	ST617-A			ST1589-B1	2	0.00212766		ST4578-B1	1	0.0037594		ST2063-A	1	0.00224215
GCA_003290785.1	Human	Non-Typable			ST6388-B1	2	0.00212766		ST8805-B1	1	0.0037594		ST4516-A	1	0.00224215
GCA_003290835.1	Human	ST2913-A			ST7108-A	2	0.00212766		ST2614-B1	1	0.0037594		ST10597-Unknown	1	0.00224215
GCA_003290845.1	Human	ST10-A			ST10292-A	2	0.00212766		ST710-A	1	0.0037594		ST58-B1	1	0.00224215
GCA_003290855.1	Human	ST10-A			ST405-D	1	0.00106383		ST3628-A	1	0.0037594		ST7122-A	1	0.00224215
GCA_003290875.1	Human	ST10-A			ST3045-D	1	0.00106383		ST3014-A	1	0.0037594		ST4542-A	1	0.00224215
GCA_003290915.1	Human	ST206-A			ST7626-A	1	0.00106383		ST5215-A	1	0.0037594		ST7851-Unknown	1	0.00224215
GCA_003290935.1	Human	ST345-B1			ST3997-A	1	0.00106383		Non-Typable	10	0.037594		ST7852-Unknown	1	0.00224215
GCA_003290945.1	Human	ST31-D			ST4012-A	1	0.00106383		Total	266	1		ST6761-B1	1	0.00224215
GCA_003290955.1	Human	ST1638-A			ST6736-B2	1	0.00106383						ST6717-A	1	0.00224215
GCA_003290995.1	Human	ST10-A			ST6627-A	1	0.00106383						ST7854-A	1	0.00224215
GCA_003291015.1	Human	ST398-A			ST1263-A	1	0.00106383						ST2913-A	1	0.00224215
GCA_003291025.1	Human	ST1196-B1			ST2722-B1	1	0.00106383						ST1518-A	1	0.00224215
GCA_003291035.1	Human	ST206-A			ST8739-A	1	0.00106383						ST7853-A	1	0.00224215
GCA_003291075.1	Human	ST46-A			ST3024-B1	1	0.00106383						ST90-A	1	0.00224215
GCA_003291095.1	Human	ST155-B1			ST3288-A	1	0.00106383						ST7848-A	1	0.00224215
GCA_003291105.1	Human	ST206-A			ST2088-B2	1	0.00106383						ST410-A	1	0.00224215
GCA_003291115.1	Human	ST4656-A			ST517-B1	1	0.00106383						ST7593-B1	1	0.00224215
GCA_003291155.1	Human	ST1684-A			ST795-B1	1	0.00106383						ST7850-A	1	0.00224215
GCA_003291175.1	Human	ST7941-A			ST2936-A	1	0.00106383						ST4479-Unknown	1	0.00224215
GCA_003291185.1	Human	ST1485-D			ST5455-A	1	0.00106383						ST6387-A	1	0.00224215
GCA_003291195.1	Human	ST34-A			ST2913-A	1	0.00106383						ST6397-F	1	0.00224215
GCA_003291235.1	Human	ST7937-B1			ST345-B1	1	0.00106383						ST131-B2	1	0.00224215
GCA_003291255.1	Human	ST1684-A			ST4656-A	1	0.00106383						ST3489-A	1	0.00224215
GCA_003291275.1	Human	ST226-A			ST7937-B1	1	0.00106383						Non-Typable	26	0.058296
GCA_003291285.1	Human	Non-Typable			ST7939-A	1	0.00106383						Total	446	1
GCA_003291305.1	Human	ST7939-A			ST7601-B1	1	0.00106383
GCA_003291315.1	Human	ST7601-B1			ST683-B1	1	0.00106383
GCA_003291355.1	Human	ST453-B1			ST1723-B1	1	0.00106383
GCA_003291365.1	Human	ST10-A			ST7936-A	1	0.00106383
GCA_003291385.1	Human	ST361-A			ST2064-D	1	0.00106383
GCA_003291415.1	Human	ST1308-B1			ST1081-B1	1	0.00106383
GCA_003291425.1	Human	ST206-A			ST10649-A	1	0.00106383
GCA_003291435.1	Human	ST10-A			ST7940-B2	1	0.00106383
GCA_003291455.1	Human	ST10-A			ST8540-A	1	0.00106383
GCA_003291495.1	Human	ST10-A			ST3036-D	1	0.00106383
GCA_003291505.1	Human	ST683-B1			ST2207-A	1	0.00106383
GCA_003291515.1	Human	ST10-A			ST450-A	1	0.00106383
GCA_003291535.1	Human	ST1723-B1			ST5907-D	1	0.00106383
GCA_003291575.1	Human	ST10-A			ST5259-B2	1	0.00106383
GCA_003291585.1	Human	ST641-B1			ST2847-D	1	0.00106383
GCA_003291595.1	Human	ST206-A			ST7452-A	1	0.00106383
GCA_003291615.1	Human	ST155-B1			ST5171-D	1	0.00106383
GCA_003291655.1	Human	ST10-A			ST394-D	1	0.00106383
GCA_003291665.1	Human	ST10-A			ST193-A	1	0.00106383
GCA_003291675.1	Human	ST58-B1			ST7449-A	1	0.00106383
GCA_003291695.1	Human	ST10-A			ST3871-A	1	0.00106383
GCA_003291735.1	Human	ST7936-A			ST7338-A	1	0.00106383
GCA_003291745.1	Human	ST2064-D			ST77-A	1	0.00106383
GCA_003291775.1	Human	ST216-A			ST4535-A	1	0.00106383
GCA_003291785.1	Human	ST1011-D			ST1716-A	1	0.00106383
GCA_003291815.1	Human	ST43-A			ST6335-A	1	0.00106383
GCA_003291825.1	Human	ST101-B1			ST5764-A	1	0.00106383
GCA_003291855.1	Human	ST877-B1			ST301-A	1	0.00106383
GCA_003291875.1	Human	ST1081-B1			ST185-A	1	0.00106383
GCA_003291895.1	Human	ST10649-A			ST7122-A	1	0.00106383
GCA_003291905.1	Human	ST7940-B2			ST5766-A	1	0.00106383
GCA_003291935.1	Human	ST10-A			ST202-A	1	0.00106383
GCA_003291945.1	Human	ST542-A			ST7453-A	1	0.00106383
GCA_003291975.1	Human	Non-Typable			ST710-A	1	0.00106383
GCA_003291985.1	Human	ST8540-A			ST7450-A	1	0.00106383
GCA_003291995.1	Human	ST3036-D			ST871-A	1	0.00106383
GCA_003292015.1	Human	ST616-B1			ST6215-A	1	0.00106383
GCA_003292055.1	Human	ST3054-B1			ST6807-A	1	0.00106383
GCA_003292065.1	Human	ST2207-A			ST2739-A	1	0.00106383
GCA_003292075.1	Human	ST216-A			ST1630-A	1	0.00106383
GCA_003292085.1	Human	ST450-A			ST7447-A	1	0.00106383
GCA_003292135.1	Human	ST1011-D			ST2465-A	1	0.00106383
GCA_003292145.1	Human	ST1011-D			ST3203-A	1	0.00106383
GCA_003292155.1	Human	ST5907-D			ST1585-A	1	0.00106383
GCA_003292195.1	Human	ST5259-B2			ST5542-A	1	0.00106383
GCA_003292215.1	Human	ST2847-D			ST2935-A	1	0.00106383
GCA_003292225.1	Human	ST7452-A			ST1290-A	1	0.00106383
GCA_003292235.1	Human	ST117-D			ST971-B1	1	0.00106383
GCA_003292275.1	Human	ST5171-D			ST7451-B1	1	0.00106383
GCA_003292295.1	Human	ST648-D			ST13-B1	1	0.00106383
GCA_003292305.1	Human	ST457-D			ST7448-B1	1	0.00106383
GCA_003292315.1	Human	ST648-D			ST906-B1	1	0.00106383
GCA_003292355.1	Human	ST457-D			ST6747-A	1	0.00106383
GCA_003292375.1	Human	ST457-D			ST6907-A	1	0.00106383
GCA_003292385.1	Human	ST354-D			ST1721-A	1	0.00106383
GCA_003292405.1	Human	ST354-D			ST5945-B1	1	0.00106383
GCA_003292435.1	Human	ST354-D			ST6823-B1	1	0.00106383
GCA_003292455.1	Human	ST394-D			ST937-B1	1	0.00106383
GCA_003292465.1	Human	ST69-D			ST4733-B1	1	0.00106383
GCA_003292485.1	Human	ST31-D			ST442-B1	1	0.00106383
GCA_003292515.1	Human	ST193-A			ST942-B1	1	0.00106383
GCA_003292535.1	Human	ST7449-A			ST7571-A	1	0.00106383
GCA_003292545.1	Human	ST189-A			ST7570-A	1	0.00106383
GCA_003292565.1	Human	ST3871-A			ST6018-A	1	0.00106383
GCA_003292595.1	Human	ST7338-A			ST711-B1	1	0.00106383
GCA_003292615.1	Human	ST77-A			ST205-B1	1	0.00106383
GCA_003292635.1	Human	ST189-A			ST2562-A	1	0.00106383
GCA_003292655.1	Human	ST206-A			ST8640-D	1	0.00106383
GCA_003292665.1	Human	ST4535-A			ST8641-B1	1	0.00106383
GCA_003292675.1	Human	ST206-A			ST4638-A	1	0.00106383
GCA_003292685.1	Human	ST189-A			ST7366-A	1	0.00106383
GCA_003292735.1	Human	ST1716-A			ST3856-A	1	0.00106383
GCA_003292755.1	Human	ST189-A			ST3695-B1	1	0.00106383
GCA_003292775.1	Human	ST206-A			ST8335-A	1	0.00106383
GCA_003292785.1	Human	ST6335-A			ST4741-A	1	0.00106383
GCA_003292795.1	Human	ST542-A			ST2067-B1	1	0.00106383
GCA_003292835.1	Human	ST695-A			ST3902-A	1	0.00106383
GCA_003292855.1	Human	ST206-A			ST2509-A	1	0.00106383
GCA_003292875.1	Human	ST206-A			ST2085-D	1	0.00106383
GCA_003292895.1	Human	ST5764-A			ST501-D	1	0.00106383
GCA_003292915.1	Human	ST542-A			ST115-D	1	0.00106383
GCA_003292935.1	Human	Non-Typable			ST1287-A	1	0.00106383
GCA_003292955.1	Human	ST695-A			ST773-A	1	0.00106383
GCA_003292975.1	Human	ST301-A			ST603-B1	1	0.00106383
GCA_003292995.1	Human	ST189-A			ST793-A	1	0.00106383
GCA_003293015.1	Human	ST206-A			ST5229-B1	1	0.00106383
GCA_003293035.1	Human	ST165-A			ST2179-B1	1	0.00106383
GCA_003293055.1	Human	ST7454-A			ST7290-A	1	0.00106383
GCA_003293065.1	Human	ST206-A			ST770-B2	1	0.00106383
GCA_003293085.1	Human	ST206-A			ST9555-A	1	0.00106383
GCA_003293115.1	Human	ST185-A			ST5215-A	1	0.00106383
GCA_003293125.1	Human	Non-Typable			ST175-A	1	0.00106383
GCA_003293145.1	Human	ST7122-A			ST2169-B1	1	0.00106383
GCA_003293175.1	Human	ST165-A			ST7087-A	1	0.00106383
GCA_003293185.1	Human	ST165-A			ST4088-B1	1	0.00106383
GCA_003293205.1	Human	ST93-A			ST2325-A	1	0.00106383
GCA_003293225.1	Human	ST5766-A			ST6856-A	1	0.00106383
GCA_003293255.1	Human	ST216-A			ST1629-D	1	0.00106383
GCA_003293265.1	Human	ST202-A			ST7153-A	1	0.00106383
GCA_003293295.1	Human	ST93-A			ST7056-A	1	0.00106383
GCA_003293315.1	Human	ST4015-A			ST10460-A	1	0.00106383
GCA_003293345.1	Human	ST216-A			ST3941-A	1	0.00106383
GCA_003293365.1	Human	ST7453-A			ST3586-A	1	0.00106383
GCA_003293415.1	Human	ST165-A			ST6764-A	1	0.00106383
GCA_003293435.1	Human	ST206-A			ST11-D	1	0.00106383
GCA_003293445.1	Human	ST6756-A			ST9378-A	1	0.00106383
GCA_003293485.1	Human	ST206-A			ST1695-A	1	0.00106383
GCA_003293515.1	Human	ST6725-A			ST8901-A	1	0.00106383
GCA_003293555.1	Human	ST710-A			ST2345-A	1	0.00106383
GCA_003293565.1	Human	ST7450-A			ST1244-A	1	0.00106383
GCA_003300985.1	Human	ST871-A			ST90-A	1	0.00106383
GCA_003301035.1	Human	ST216-A			ST6405-A	1	0.00106383
GCA_003301045.1	Human	ST2705-A			ST636-B2	1	0.00106383
GCA_003301555.1	Human	ST2705-A			ST106-D	1	0.00106383
GCA_003301575.1	Human	ST522-A			ST38-D	1	0.00106383
GCA_003301615.1	Human	ST2705-A			ST6726-A	1	0.00106383
GCA_003301625.1	Human	ST93-A			ST6706-A	1	0.00106383
GCA_003301675.1	Human	ST2705-A			ST6395-A	1	0.00106383
GCA_003301685.1	Human	ST3107-A			ST3346-G	1	0.00106383
GCA_003301735.1	Human	ST216-A			ST2690-A	1	0.00106383
GCA_003301775.1	Human	ST6215-A			ST538-B2	1	0.00106383
GCA_003301785.1	Human	ST6807-A			ST428-B2	1	0.00106383
GCA_003301815.1	Human	ST2705-A			ST2505-C	1	0.00106383
GCA_003301845.1	Human	ST2705-A			ST1851-B2	1	0.00106383
GCA_003301875.1	Human	ST2253-A			ST359-B1	1	0.00106383
GCA_003301885.1	Human	ST93-A			ST1288-A	1	0.00106383
GCA_003301915.1	Human	ST10-A			ST21-B1	1	0.00106383
GCA_003301945.1	Human	ST2739-A			ST7358-D	1	0.00106383
GCA_003301995.1	Human	ST617-A			Non-Typable	50	0.0531915
GCA_003302005.1	Human	ST10-A			Total	940	1
GCA_003302015.1	Human	ST10-A
GCA_003302045.1	Human	Non-Typable
GCA_003302115.1	Human	ST10-A
GCA_003302125.1	Human	ST48-A
GCA_003302135.1	Human	ST1630-A
GCA_003302145.1	Human	ST10-A
GCA_003302215.1	Human	ST48-A
GCA_003302225.1	Human	ST10-A
GCA_003302245.1	Human	ST10-A
GCA_003302265.1	Human	ST209-A
GCA_003302315.1	Human	ST10-A
GCA_003302345.1	Human	ST48-A
GCA_003302365.1	Human	ST7447-A
GCA_003302375.1	Human	ST10-A
GCA_003302435.1	Human	ST744-A
GCA_003302445.1	Human	ST1286-A
GCA_003302455.1	Human	ST48-A
GCA_003302465.1	Human	ST744-A
GCA_003302545.1	Human	ST48-A
GCA_003302565.1	Human	ST744-A
GCA_003302635.1	Human	ST1286-A
GCA_003302655.1	Human	ST744-A
GCA_003302685.1	Human	ST10-A
GCA_003302695.1	Human	ST2465-A
GCA_003302725.1	Human	ST10-A
GCA_003302775.1	Human	ST10-A
GCA_003302785.1	Human	ST10-A
GCA_003302815.1	Human	ST3203-A
GCA_003302825.1	Human	ST1585-A
GCA_003302895.1	Human	ST10-A
GCA_003302905.1	Human	ST10-A
GCA_003302915.1	Human	ST10-A
GCA_003302925.1	Human	ST5542-A
GCA_003303015.1	Human	ST2935-A
GCA_003303025.1	Human	ST1290-A
GCA_003303045.1	Human	ST48-A
GCA_003303065.1	Human	ST10-A
GCA_003303105.1	Human	ST410-A
GCA_003303125.1	Human	ST410-A
GCA_003303135.1	Human	ST410-A
GCA_003303195.1	Human	ST23-A
GCA_003303235.1	Human	ST971-B1
GCA_003303255.1	Human	ST616-B1
GCA_003303285.1	Human	ST155-B1
GCA_003303295.1	Human	ST155-B1
GCA_003303305.1	Human	ST7451-B1
GCA_003303355.1	Human	ST58-B1
GCA_003303375.1	Human	ST58-B1
GCA_003303395.1	Human	ST155-B1
GCA_003303405.1	Human	ST58-B1
GCA_003303445.1	Human	ST155-B1
GCA_003303475.1	Human	ST58-B1
GCA_003303485.1	Human	ST155-B1
GCA_003303495.1	Human	ST877-B1
GCA_003303545.1	Human	ST453-B1
GCA_003303565.1	Human	ST224-B1
GCA_003303585.1	Human	ST224-B1
GCA_003303615.1	Human	ST224-B1
GCA_003303655.1	Human	ST13-B1
GCA_003303665.1	Human	ST196-B1
GCA_003303675.1	Human	ST7448-B1
GCA_003303715.1	Human	ST162-B1
GCA_003303755.1	Human	ST1308-B1
GCA_003303785.1	Human	ST154-B1
GCA_003303795.1	Human	ST906-B1
GCA_003303855.1	Human	ST101-B1
GCA_003303875.1	Human	ST101-B1
GCA_003303905.1	Human	ST101-B1
GCA_003303915.1	Human	ST101-B1
GCA_003303955.1	Human	ST101-B1
GCA_003303975.1	Human	ST101-B1
GCA_003303985.1	Human	ST101-B1
GCA_003304035.1	Human	ST101-B1
GCA_003304045.1	Human	ST93-A
GCA_003304075.1	Human	ST1684-A
GCA_003304095.1	Human	ST216-A
GCA_003304105.1	Human	ST522-A
GCA_003304155.1	Human	ST1684-A
GCA_003304195.1	Human	ST6747-A
GCA_003304205.1	Human	Non-Typable
GCA_003304225.1	Human	Non-Typable
GCA_003304255.1	Human	ST48-A
GCA_003304275.1	Human	ST167-A
GCA_003304295.1	Human	ST48-A
GCA_003304335.1	Human	ST10-A
GCA_003304345.1	Human	ST10-A
GCA_003304355.1	Human	ST10-A
GCA_003304375.1	Human	Non-Typable
GCA_003304435.1	Human	ST6907-A
GCA_003304445.1	Human	ST10-A
GCA_003304475.1	Human	ST10-A
GCA_003304485.1	Human	ST10-A
GCA_003304515.1	Human	ST10-A
GCA_003304545.1	Human	ST1721-A
GCA_003304555.1	Human	ST48-A
GCA_003304595.1	Human	ST10-A
GCA_003304615.1	Human	ST10-A
GCA_003304635.1	Human	ST5945-B1
GCA_003304655.1	Human	ST6823-B1
GCA_003304675.1	Human	ST2973-A
GCA_003304695.1	Human	ST156-B1
GCA_003304725.1	Human	ST155-B1
GCA_003304755.1	Human	ST1249-B1
GCA_003304775.1	Human	ST602-B1
GCA_003304785.1	Human	ST156-B1
GCA_003304815.1	Human	ST937-B1
GCA_003304835.1	Human	ST1258-B1
GCA_003304855.1	Human	ST201-B1
GCA_003304865.1	Human	ST4733-B1
GCA_003304905.1	Human	ST156-B1
GCA_003304915.1	Human	ST442-B1
GCA_003304955.1	Human	ST942-B1
GCA_003305005.1	Human	ST101-B1
GCA_003305015.1	Human	ST101-B1
GCA_003666405.1	Human	ST101-B1
GCA_003795405.1	Human	ST3056-D
GCA_003795425.1	Human	ST7571-A
GCA_003795465.1	Human	ST10-A
GCA_003795485.1	Human	ST1286-A
GCA_003795505.1	Human	ST7570-A
GCA_003795515.1	Human	ST1286-A
GCA_003795545.1	Human	ST69-D
GCA_003795565.1	Human	ST744-A
GCA_003795615.1	Human	ST48-A
GCA_003830705.1	Human	Non-Typable
GCA_003830725.1	Human	ST685-A
GCA_003830765.1	Human	ST10562-A
GCA_003830785.1	Human	ST206-A
GCA_003830815.1	Human	ST744-A
GCA_003830895.1	Human	ST34-A
GCA_003830915.1	Human	ST609-A
GCA_003830945.1	Human	ST6018-A
GCA_003830985.1	Human	ST746-A
GCA_003830995.1	Human	ST10562-A
GCA_003831055.1	Human	ST744-A
GCA_003850625.1	Human	ST711-B1
GCA_003850635.1	Human	ST2705-A
GCA_003850645.1	Human	ST2705-A
GCA_003850675.1	Human	ST10-A
GCA_003850685.1	Human	ST206-A
GCA_003850735.1	Human	ST117-D
GCA_003856995.1	Human	ST131-B2
GCA_003858715.1	Human	ST410-A
GCA_003858725.1	Human	ST4204-A
GCA_003858735.1	Human	ST162-B1
GCA_003858755.1	Human	ST131-B2
GCA_003858795.1	Human	ST542-A
GCA_003858805.1	Human	ST58-B1
GCA_003858825.1	Human	Non-Typable
GCA_003858835.1	Human	ST131-B2
GCA_003858885.1	Human	ST156-B1
GCA_003858905.1	Human	ST744-A
GCA_003858915.1	Human	ST57-D
GCA_003858925.1	Human	ST6725-A
GCA_003858935.1	Human	ST361-A
GCA_003858975.1	Human	ST685-A
GCA_003859005.1	Human	ST1421-A
GCA_003859015.1	Human	ST8165-A
GCA_003859055.1	Human	ST1286-A
GCA_003859075.1	Human	ST10-A
GCA_003859095.1	Human	Non-Typable
GCA_003859115.1	Human	Non-Typable
GCA_003859135.1	Human	ST69-D
GCA_003859185.1	Human	ST746-A
GCA_003859195.1	Human	ST101-B1
GCA_003859215.1	Human	Non-Typable
GCA_003859235.1	Human	ST206-A
GCA_003859245.1	Human	ST4204-A
GCA_003859285.1	Human	ST1196-B1
GCA_003859295.1	Human	ST746-A
GCA_003859315.1	Human	ST156-B1
GCA_003859325.1	Human	ST209-A
GCA_003859345.1	Human	ST1011-D
GCA_003859385.1	Human	ST533-B1
GCA_003859395.1	Human	ST69-D
GCA_003860185.1	Human	ST648-D
GCA_003882495.1	Human	ST457-D
GCA_003962885.1	Human	ST4204-A
GCA_003989585.1	Human	ST205-B1
GCA_003991155.1	Human	ST457-D
GCA_004025925.1	Human	ST624-D
GCA_004026045.1	Human	ST624-D
GCA_004114395.1	Human	ST648-D
GCA_004115955.1	Human	ST2562-A
GCA_004116285.1	Human	ST226-A
GCA_004117895.1	Human	ST8640-D
GCA_004122215.1	Human	ST48-A
GCA_004122245.1	Human	ST48-A
GCA_004122265.1	Human	ST1011-D
GCA_004122325.1	Human	ST167-A
GCA_004122355.1	Human	ST8641-B1
GCA_004135775.1	Human	ST448-B1
GCA_004135815.1	Human	ST448-B1
GCA_004153045.1	Human	ST457-D
GCA_004153135.1	Human	ST457-D
GCA_004526255.1	Human	ST46-A
GCA_004683725.1	Human	ST457-D
GCA_005156265.1	Human	ST167-A
GCA_005404525.1	Human	ST4638-A
GCA_006535915.1	Human	ST23-A
GCA_006546495.1	Human	ST10-A
GCA_007558275.1	Human	ST2599-B1
GCA_007558305.1	Human	ST2599-B1
GCA_007558315.1	Human	ST2599-B1
GCA_007558335.1	Human	ST2599-B1
GCA_007558385.1	Human	ST2599-B1
GCA_007558405.1	Human	ST2599-B1
GCA_007558435.1	Human	ST2599-B1
GCA_007558465.1	Human	ST2599-B1
GCA_007558505.1	Human	ST2599-B1
GCA_007558515.1	Human	ST2599-B1
GCA_007558545.1	Human	ST2599-B1
GCA_007558555.1	Human	ST2599-B1
GCA_007558585.1	Human	ST2599-B1
GCA_007558605.1	Human	ST2599-B1
GCA_007558705.1	Human	ST2599-B1
GCA_007558735.1	Human	ST2599-B1
GCA_007558785.1	Human	ST2599-B1
GCA_007571385.1	Human	ST2599-B1
GCA_007632435.1	Human	ST2599-B1
GCA_007844365.1	Human	ST3944-A
GCA_007844405.1	Human	ST3944-A
GCA_007844415.1	Human	ST3944-A
GCA_007844425.1	Human	ST3714-B1
GCA_007844465.1	Human	ST3714-B1
GCA_007844485.1	Human	ST3714-B1
GCA_007844495.1	Human	ST2253-A
GCA_007844555.1	Human	ST2253-A
GCA_007844575.1	Human	Non-Typable
GCA_007844595.1	Human	Non-Typable
GCA_007844615.1	Human	Non-Typable
GCA_007992915.1	Human	ST69-D
GCA_008152105.1	Human	ST457-D
GCA_008370635.1	Human	ST101-B1
GCA_009393715.1	Human	ST7366-A
GCA_009394585.1	Human	ST3856-A
GCA_009653625.1	Human	ST617-A
GCA_009741465.1	Human	ST156-B1
GCA_009821135.1	Human	ST154-B1
GCA_009821145.1	Human	ST533-B1
GCA_009821155.1	Human	ST58-B1
GCA_009821165.1	Human	Non-Typable
GCA_009821175.1	Human	ST1196-B1
GCA_009821225.1	Human	ST46-A
GCA_009821235.1	Human	ST101-B1
GCA_009821245.1	Human	ST155-B1
GCA_009822695.1	Human	ST1684-A
GCA_009822705.1	Human	ST48-A
GCA_009822715.1	Human	ST1011-D
GCA_009822745.1	Human	Non-Typable
GCA_009822765.1	Human	ST410-A
GCA_009822775.1	Human	ST4204-A
GCA_009822785.1	Human	ST4204-A
GCA_009822805.1	Human	ST131-B2
GCA_009822825.1	Human	ST1196-B1
GCA_009822835.1	Human	ST162-B1
GCA_009822855.1	Human	ST542-A
GCA_009822885.1	Human	ST746-A
GCA_009822935.1	Human	Non-Typable
GCA_009822955.1	Human	ST58-B1
GCA_009822965.1	Human	ST156-B1
GCA_009822985.1	Human	ST744-A
GCA_009823005.1	Human	ST57-D
GCA_009823015.1	Human	ST131-B2
GCA_009823055.1	Human	ST209-A
GCA_009823065.1	Human	ST1684-A
GCA_009823095.1	Human	ST6725-A
GCA_009823105.1	Human	ST361-A
GCA_009823115.1	Human	ST685-A
GCA_009823155.1	Human	ST156-B1
GCA_009823175.1	Human	ST1421-A
GCA_009823195.1	Human	ST8165-A
GCA_009823205.1	Human	ST1286-A
GCA_009823215.1	Human	ST1011-D
GCA_009823265.1	Human	ST1684-A
GCA_009823295.1	Human	ST648-D
GCA_009823305.1	Human	Non-Typable
GCA_009901805.1	Human	ST206-A
GCA_009905135.1	Human	ST156-B1
GCA_009932305.1	Human	ST354-D
GCA_010078195.1	Human	ST156-B1
GCA_010092405.1	Human	ST156-B1
GCA_011033355.1	Human	ST10-A
GCA_011077205.1	Human	ST131-B2
GCA_011077855.1	Human	ST131-B2
GCA_011403355.1	Human	ST201-B1
GCA_011404215.1	Human	ST206-A
GCA_011404355.1	Human	ST206-A
GCA_011404475.1	Human	ST189-A
GCA_011404595.1	Human	ST165-A
GCA_011404755.1	Human	Non-Typable
GCA_011404895.1	Human	ST10-A
GCA_011812805.1	Human	Non-Typable
GCA_011812905.1	Human	ST354-D
GCA_012174295.1	Human	ST1730-B1
GCA_012276635.1	Human	ST131-B2
GCA_012297285.1	Human	ST95-B2
GCA_012298495.1	Human	ST46-A
GCA_012298625.1	Human	ST46-A
GCA_012298825.1	Human	ST46-A
GCA_012305505.1	Human	ST10-A
GCA_012588885.1	Human	ST424-B1
GCA_012618325.1	Human	ST1638-A
GCA_012641165.1	Human	ST156-B1
GCA_012648065.1	Human	ST3695-B1
GCA_012648245.1	Human	ST8335-A
GCA_012648255.1	Human	ST744-A
GCA_012648285.1	Human	ST156-B1
GCA_012648295.1	Human	Non-Typable
GCA_012648325.1	Human	ST4741-A
GCA_012648415.1	Human	ST448-B1
GCA_012648585.1	Human	ST4014-B1
GCA_012648665.1	Human	ST424-B1
GCA_012651625.1	Human	ST410-A
GCA_012660635.1	Human	ST131-B2
GCA_012660935.1	Human	ST1011-D
GCA_012687585.1	Human	ST744-A
GCA_012726245.1	Human	ST48-A
GCA_012981875.1	Human	ST1193-B2
GCA_013006915.1	Human	ST624-D
GCA_013010705.1	Human	ST117-D
GCA_013010765.1	Human	ST117-D
GCA_013011385.1	Human	ST117-D
GCA_013020245.1	Human	ST744-A
GCA_013020265.1	Human	ST744-A
GCA_013020325.1	Human	ST2067-B1
GCA_013020705.1	Human	ST167-A
GCA_013020715.1	Human	ST617-A
GCA_013020785.1	Human	ST167-A
GCA_013020805.1	Human	ST167-A
GCA_013020865.1	Human	Non-Typable
GCA_013020885.1	Human	ST167-A
GCA_013022315.1	Human	ST10-A
GCA_013022385.1	Human	ST10-A
GCA_013022445.1	Human	ST10-A
GCA_013027825.1	Human	ST219-B2
GCA_013037945.1	Human	ST167-A
GCA_013037985.1	Human	ST156-B1
GCA_013038025.1	Human	ST648-D
GCA_013038505.1	Human	ST354-D
GCA_013038545.1	Human	ST617-A
GCA_013038555.1	Human	ST1193-B2
GCA_013038935.1	Human	ST744-A
GCA_013038945.1	Human	ST167-A
GCA_013039005.1	Human	ST2016-B1
GCA_013039045.1	Human	ST1011-D
GCA_013039085.1	Human	ST167-A
GCA_013039225.1	Human	ST354-D
GCA_013039245.1	Human	ST3902-A
GCA_013039265.1	Human	ST117-D
GCA_013039285.1	Human	ST117-D
GCA_013039305.1	Human	ST1011-D
GCA_013039315.1	Human	ST457-D
GCA_013039345.1	Human	ST46-A
GCA_013039365.1	Human	ST2509-A
GCA_013039385.1	Human	ST2973-A
GCA_013039425.1	Human	ST1249-B1
GCA_013039445.1	Human	ST2085-D
GCA_013039465.1	Human	ST34-A
GCA_013039625.1	Human	ST457-D
GCA_013039645.1	Human	ST457-D
GCA_013039685.1	Human	ST410-A
GCA_013039705.1	Human	Non-Typable
GCA_013039745.1	Human	ST501-D
GCA_013039785.1	Human	ST117-D
GCA_013039965.1	Human	ST1011-D
GCA_013039985.1	Human	ST453-B1
GCA_013078975.1	Human	ST457-D
GCA_013155015.1	Human	ST617-A
GCA_013171465.1	Human	ST88-A
GCA_013172935.1	Human	ST95-B2
GCA_013361265.1	Human	ST540-A
GCA_013361275.1	Human	ST115-D
GCA_013390695.1	Human	Non-Typable
GCA_013391045.1	Human	Non-Typable
GCA_013520445.1	Human	ST10-A
GCA_013606725.1	Human	ST453-B1
GCA_013792745.1	Human	ST453-B1
GCA_013793145.1	Human	ST189-A
GCA_014117525.2	Human	ST1287-A
GCA_014117545.2	Human	ST10-A
GCA_014117625.2	Human	ST410-A
GCA_014117635.2	Human	ST410-A
GCA_014117645.2	Human	ST3052-D
GCA_014117655.2	Human	ST410-A
GCA_014117665.1	Human	ST3052-D
GCA_014117725.2	Human	ST410-A
GCA_014117745.2	Human	ST410-A
GCA_014484715.1	Human	ST744-A
GCA_014522225.1	Human	ST773-A
GCA_014584915.1	Human	ST603-B1
GCA_014589755.1	Human	ST793-A
GCA_014644205.1	Human	ST162-B1
GCA_014680825.1	Human	ST117-D
GCA_014680905.1	Human	ST101-B1
GCA_014683125.1	Human	ST6756-A
GCA_014683225.1	Human	ST1011-D
GCA_014793925.1	Human	ST617-A
GCA_014857235.1	Human	ST362-D
GCA_014857265.1	Human	ST362-D
GCA_014857275.1	Human	ST362-D
GCA_014857945.1	Human	ST362-D
GCA_014863425.1	Human	ST362-D
GCA_014863445.1	Human	ST362-D
GCA_015196125.1	Human	ST131-B2
GCA_015327145.1	Human	ST2732-D
GCA_015476745.1	Human	ST48-A
GCA_015623745.1	Human	ST5229-B1
GCA_015624535.1	Human	ST410-A
GCA_015627705.1	Human	ST10-A
GCA_015687295.1	Human	ST1730-B1
GCA_015687305.1	Human	ST448-B1
GCA_015687355.1	Human	ST410-A
GCA_015687375.1	Human	ST3107-A
GCA_015687435.1	Human	ST34-A
GCA_015687455.1	Human	ST88-A
GCA_015693345.1	Human	Non-Typable
GCA_015712395.1	Human	ST617-A
GCA_015712405.1	Human	ST297-B1
GCA_015712415.1	Human	ST189-A
GCA_015712425.1	Human	ST4380-B1
GCA_015712485.1	Human	ST2179-B1
GCA_015712495.1	Human	ST23-A
GCA_015712505.1	Human	ST4380-B1
GCA_015712525.1	Human	ST617-A
GCA_015712535.1	Human	ST10-A
GCA_015712585.1	Human	ST410-A
GCA_015712595.1	Human	ST10-A
GCA_015712615.1	Human	ST10-A
GCA_015712625.1	Human	ST167-A
GCA_015712635.1	Human	ST167-A
GCA_015731735.1	Human	ST101-B1
GCA_015861965.1	Human	Non-Typable
GCA_015862005.1	Human	ST165-A
GCA_015863315.1	Human	ST7290-A
GCA_015887845.1	Human	ST69-D
GCA_015888045.1	Human	Non-Typable
GCA_015930045.1	Human	ST410-A
GCA_016152635.1	Human	ST69-D
GCA_016391155.1	Human	ST770-B2
GCA_016445465.1	Human	Non-Typable
GCA_016446335.1	Human	ST48-A
GCA_016648535.1	Human	ST152-A
GCA_016648555.1	Human	ST152-A
GCA_016654845.1	Human	ST152-A
GCA_016689395.1	Human	ST152-A
GCA_016689455.1	Human	ST152-A
GCA_016689475.1	Human	ST152-A
GCA_016760355.1	Human	ST10-A
GCA_016760375.1	Human	ST744-A
GCA_016760395.1	Human	ST10-A
GCA_016760405.1	Human	ST648-D
GCA_016760415.1	Human	ST410-A
GCA_016760455.1	Human	ST410-A
GCA_016760465.1	Human	ST410-A
GCA_016760605.1	Human	ST1011-D
GCA_016785425.1	Human	ST34-A
GCA_016785485.1	Human	ST10-A
GCA_016786125.1	Human	ST4014-B1
GCA_016786175.1	Human	ST9555-A
GCA_016786205.1	Human	ST5215-A
GCA_016791725.1	Human	Non-Typable
GCA_016792005.1	Human	ST175-A
GCA_016792035.1	Human	ST165-A
GCA_016805945.1	Human	ST609-A
GCA_016805965.1	Human	ST609-A
GCA_016806005.1	Human	ST2169-B1
GCA_016806025.1	Human	ST93-A
GCA_016806045.1	Human	ST354-D
GCA_016942475.1	Human	ST10-A
GCA_016944695.1	Human	ST165-A
GCA_016944775.1	Human	ST4014-B1
GCA_017088405.1	Human	ST7087-A
GCA_017088425.1	Human	ST1011-D
GCA_017088445.1	Human	ST4088-B1
GCA_017088465.1	Human	ST2705-A
GCA_017088485.1	Human	ST2325-A
GCA_017164705.1	Human	ST2705-A
GCA_017237655.1	Human	ST152-A
GCA_017237675.1	Human	ST152-A
GCA_017237715.1	Human	ST152-A
GCA_017237735.1	Human	ST152-A
GCA_017237755.1	Human	ST152-A
GCA_017237775.1	Human	ST152-A
GCA_017237795.1	Human	ST152-A
GCA_017237835.1	Human	ST152-A
GCA_017237855.1	Human	ST152-A
GCA_017237875.1	Human	ST152-A
GCA_017237895.1	Human	ST152-A
GCA_017237915.1	Human	ST152-A
GCA_017237935.1	Human	ST152-A
GCA_017237945.1	Human	ST152-A
GCA_017237975.1	Human	ST152-A
GCA_017237995.1	Human	ST152-A
GCA_017238015.1	Human	ST152-A
GCA_017238035.1	Human	ST152-A
GCA_017238055.1	Human	ST152-A
GCA_017238075.1	Human	ST152-A
GCA_017238095.1	Human	ST152-A
GCA_017238115.1	Human	ST152-A
GCA_017238135.1	Human	ST152-A
GCA_017238155.1	Human	ST152-A
GCA_017238195.1	Human	ST152-A
GCA_017238215.1	Human	ST152-A
GCA_017238235.1	Human	ST152-A
GCA_017570585.1	Human	ST93-A
GCA_017570605.1	Human	ST10-A
GCA_017570625.1	Human	ST10-A
GCA_017570645.1	Human	ST162-B1
GCA_017570665.1	Human	ST6856-A
GCA_017570685.1	Human	ST533-B1
GCA_017579865.1	Human	ST744-A
GCA_017675225.1	Human	ST540-A
GCA_017675285.1	Human	ST2705-A
GCA_017675525.1	Human	ST685-A
GCA_017675565.1	Human	ST1589-B1
GCA_017675585.1	Human	ST1629-D
GCA_017675605.1	Human	ST1589-B1
GCA_017675625.1	Human	ST10-A
GCA_017675645.1	Human	ST117-D
GCA_017675765.1	Human	Non-Typable
GCA_017675785.1	Human	ST10-A
GCA_017675805.1	Human	ST10-A
GCA_017676445.1	Human	ST1249-B1
GCA_017676875.1	Human	ST155-B1
GCA_017733055.1	Human	Non-Typable
GCA_017903455.1	Human	ST48-A
GCA_017910315.1	Human	ST156-B1
GCA_017910555.1	Human	ST196-B1
GCA_017910675.1	Human	ST7153-A
GCA_018016635.1	Human	ST7056-A
GCA_018016835.1	Human	ST93-A
GCA_018036515.1	Human	ST457-D
GCA_018052305.1	Human	ST362-D
GCA_018072365.1	Human	ST88-A
GCA_018095275.1	Human	ST10-A
GCA_018263975.1	Human	ST117-D
GCA_018283795.1	Human	ST7454-A
GCA_018283835.1	Human	ST156-B1
GCA_018294945.1	Human	ST189-A
GCA_018294965.1	Human	ST10-A
GCA_018294985.1	Human	ST48-A
GCA_018295005.1	Human	ST155-B1
GCA_018295025.1	Human	ST10-A
GCA_018295045.1	Human	ST6756-A
GCA_018295065.1	Human	ST7941-A
GCA_018295085.1	Human	ST10-A
GCA_018295105.1	Human	ST10-A
GCA_018295125.1	Human	ST1011-D
GCA_018295145.1	Human	ST1684-A
GCA_018295165.1	Human	ST206-A
GCA_018295185.1	Human	ST10460-A
GCA_018295195.1	Human	ST10-A
GCA_018295225.1	Human	ST10-A
GCA_018295245.1	Human	ST3941-A
GCA_018295265.1	Human	ST3586-A
GCA_018295285.1	Human	ST206-A
GCA_018295305.1	Human	ST1011-D
GCA_018295345.1	Human	ST6764-A
GCA_018295485.1	Human	ST10-A
GCA_018321645.1	Human	ST11-D
GCA_018337275.1	Human	ST9378-A
GCA_018337335.1	Human	ST453-B1
GCA_018337355.1	Human	ST1695-A
GCA_018337435.1	Human	ST641-B1
GCA_018337455.1	Human	ST641-B1
GCA_018337755.1	Human	ST10-A
GCA_018337795.1	Human	ST1258-B1
GCA_018337835.1	Human	ST641-B1
GCA_018558015.1	Human	ST10-A
GCA_018588525.1	Human	ST69-D
GCA_018589725.1	Human	ST156-B1
GCA_018590415.1	Human	ST457-D
GCA_019054085.1	Human	ST648-D
GCA_019054115.1	Human	ST167-A
GCA_019054135.1	Human	ST167-A
GCA_019201765.1	Human	ST354-D
GCA_019201785.1	Human	ST8901-A
GCA_019202235.1	Human	ST410-A
GCA_019202675.1	Human	ST354-D
GCA_019217125.1	Human	ST457-D
GCA_019297265.1	Human	ST2345-A
GCA_019297305.1	Human	ST10-A
GCA_019297335.1	Human	ST4014-B1
GCA_019297365.1	Human	ST1244-A
GCA_019297385.1	Human	ST4014-B1
GCA_019297395.1	Human	ST10-A
GCA_019297415.1	Human	ST2705-A
GCA_019297445.1	Human	ST90-A
GCA_019297465.1	Human	ST10-A
GCA_019297485.1	Human	ST393-D
GCA_019297505.1	Human	ST6405-A
GCA_019297525.1	Human	ST1684-A
GCA_019297545.1	Human	ST101-B1
GCA_019297555.1	Human	ST95-B2
GCA_019327505.1	Human	ST636-B2
GCA_019327565.1	Human	ST106-D
GCA_019327625.1	Human	ST93-A
GCA_019328065.1	Human	ST93-A
GCA_019350995.1	Human	ST38-D
GCA_019660245.1	Human	ST6388-B1
GCA_019730435.1	Human	ST7108-A
GCA_019730465.1	Human	ST7108-A
GCA_020168275.1	Human	Non-Typable
GCA_020269465.1	Human	ST354-D
GCA_020377645.1	Human	ST457-D
GCA_020564875.1	Human	ST410-A
GCA_020564915.1	Human	ST6726-A
GCA_020616475.1	Human	ST101-B1
GCA_020616495.1	Human	ST410-A
GCA_020782275.1	Human	ST117-D
GCA_020782285.1	Human	ST617-A
GCA_020782325.1	Human	ST117-D
GCA_020782385.1	Human	ST117-D
GCA_020782405.1	Human	ST117-D
GCA_020782435.1	Human	ST167-A
GCA_020782465.1	Human	ST6388-B1
GCA_020782485.1	Human	ST167-A
GCA_020782515.1	Human	ST6706-A
GCA_020782525.1	Human	ST156-B1
GCA_020782555.1	Human	ST617-A
GCA_020782565.1	Human	ST617-A
GCA_020782595.1	Human	ST101-B1
GCA_020782605.1	Human	ST162-B1
GCA_020782625.1	Human	ST156-B1
GCA_020782655.1	Human	Non-Typable
GCA_020782675.1	Human	ST398-A
GCA_020782685.1	Human	Non-Typable
GCA_020782735.1	Human	ST6395-A
GCA_020782755.1	Human	ST46-A
GCA_020782795.1	Human	ST297-B1
GCA_020782855.1	Human	ST46-A
GCA_020783085.1	Human	Non-Typable
GCA_020783115.1	Human	ST117-D
GCA_020783195.1	Human	ST167-A
GCA_020886375.1	Human	ST206-A
GCA_020886435.1	Human	ST165-A
GCA_020886495.2	Human	ST3346-G
GCA_020886575.2	Human	ST2690-A
GCA_020966395.1	Human	ST69-D
GCA_020966435.1	Human	ST538-B2
GCA_020966535.1	Human	ST744-A
GCA_021048085.1	Human	ST428-B2
GCA_021048165.1	Human	ST156-B1
GCA_021048305.1	Human	ST156-B1
GCA_021067405.1	Human	ST10-A
GCA_021083205.1	Human	ST93-A
GCA_021083245.1	Human	ST602-B1
GCA_021083285.1	Human	ST2505-C
GCA_021085485.1	Human	ST224-B1
GCA_021087365.1	Human	ST744-A
GCA_021087545.1	Human	ST101-B1
GCA_021087565.1	Human	ST10292-A
GCA_021087585.1	Human	Non-Typable
GCA_021087605.1	Human	ST453-B1
GCA_021087625.1	Human	ST1851-B2
GCA_021087645.1	Human	ST354-D
GCA_021087675.1	Human	ST88-A
GCA_021087705.1	Human	Non-Typable
GCA_021087745.1	Human	ST10292-A
GCA_021087765.1	Human	Non-Typable
GCA_021087805.1	Human	ST10-A
GCA_021087925.1	Human	ST95-B2
GCA_021087965.1	Human	ST359-B1
GCA_021087985.1	Human	Non-Typable
GCA_021088005.1	Human	Non-Typable
GCA_021088025.1	Human	Non-Typable
GCA_021088085.1	Human	ST354-D
GCA_021088125.1	Human	ST131-B2
GCA_021088145.1	Human	Non-Typable
GCA_021088165.1	Human	Non-Typable
GCA_021088185.1	Human	ST410-A
GCA_021088225.1	Human	ST744-A
GCA_021088245.1	Human	ST10-A
GCA_021088255.1	Human	ST457-D
GCA_021088285.1	Human	Non-Typable
GCA_021088305.1	Human	ST156-B1
GCA_021167555.1	Human	Non-Typable
GCA_021167875.1	Human	ST10-A
GCA_021302695.1	Human	ST117-D
GCA_900174635.1	Human	ST1288-A
GCA_900448335.1	Human	ST457-D
GCA_902703155.1	Human	ST602-B1
GCA_001608085.1	Human	ST21-B1
GCA_001644175.1	Human	ST156-B1
GCA_001660545.3	Human	ST101-B1
GCA_001682305.2	Human	ST744-A
GCA_001696775.1	Human	ST7358-D
GCA_001886535.1	Human	ST617-A
GCA_001886555.1	Human	ST617-A
GCA_905398735.1	Chicken	ST9567-C
GCA_905398595.1	Chicken	ST48-A
GCA_905398485.1	Chicken	ST457-D
GCA_905398425.1	Chicken	ST349-D
GCA_905397995.1	Chicken	ST1485-D
GCA_905397625.1	Chicken	ST744-A
GCA_905397515.1	Chicken	ST1140-E
GCA_905397465.1	Chicken	ST189-A
GCA_905397355.1	Chicken	ST48-A
GCA_900094025.1	Chicken	ST48-A
GCA_900093995.1	Chicken	ST10-A
GCA_900093985.1	Chicken	ST746-A
GCA_900093975.1	Chicken	ST10-A
GCA_900093965.1	Chicken	ST10-A
GCA_900093955.1	Chicken	ST162-B1
GCA_900093925.1	Chicken	ST156-B1
GCA_900093915.1	Chicken	ST1158-D
GCA_900093875.1	Chicken	ST2690-A
GCA_900093845.1	Chicken	ST156-B1
GCA_900093825.1	Chicken	ST93-A
GCA_020594975.1	Chicken	ST2329-B1
GCA_020594895.1	Chicken	ST10-A
GCA_020594885.1	Chicken	Non-Typable
GCA_020594835.1	Chicken	ST93-A
GCA_020594775.1	Chicken	Non-Typable
GCA_020594755.1	Chicken	ST43-A
GCA_020281985.1	Chicken	ST224-B1
GCA_020035175.1	Chicken	Non-Typable
GCA_020035155.1	Chicken	Non-Typable
GCA_020035095.1	Chicken	Non-Typable
GCA_020035025.1	Chicken	ST8330-Unknown
GCA_020035015.1	Chicken	ST8330-Unknown
GCA_020034985.1	Chicken	Non-Typable
GCA_020034975.1	Chicken	Non-Typable
GCA_020034955.1	Chicken	Non-Typable
GCA_020034935.1	Chicken	ST8330-Unknown
GCA_020034915.1	Chicken	Non-Typable
GCA_020034885.1	Chicken	ST8330-Unknown
GCA_020034875.1	Chicken	ST8330-Unknown
GCA_020034855.1	Chicken	Non-Typable
GCA_020034795.1	Chicken	Non-Typable
GCA_020034765.1	Chicken	ST6762-Unknown
GCA_020034755.1	Chicken	ST6762-Unknown
GCA_020034725.1	Chicken	Non-Typable
GCA_020034715.1	Chicken	Non-Typable
GCA_020034675.1	Chicken	Non-Typable
GCA_019460085.1	Chicken	ST6751-A
GCA_019460045.1	Chicken	ST351-B1
GCA_019460005.1	Chicken	ST2847-D
GCA_019459975.1	Chicken	ST6706-A
GCA_019459965.1	Chicken	ST351-B1
GCA_019459925.1	Chicken	ST155-B1
GCA_019459855.1	Chicken	ST6751-A
GCA_019459835.1	Chicken	ST351-B1
GCA_019459795.1	Chicken	ST48-A
GCA_019459785.1	Chicken	ST48-A
GCA_019459715.1	Chicken	ST48-A
GCA_019458765.1	Chicken	ST351-B1
GCA_019458715.1	Chicken	ST69-D
GCA_019458705.1	Chicken	ST6751-A
GCA_019458675.1	Chicken	ST351-B1
GCA_019458665.1	Chicken	ST6751-A
GCA_019458625.1	Chicken	ST6751-A
GCA_019458575.1	Chicken	ST2253-A
GCA_019458555.1	Chicken	ST351-B1
GCA_019436725.1	Chicken	ST156-B1
GCA_019436705.1	Chicken	ST2309-D
GCA_019436645.1	Chicken	ST362-D
GCA_019436605.1	Chicken	ST3941-A
GCA_019436585.1	Chicken	ST226-A
GCA_019436565.1	Chicken	ST2253-A
GCA_019436545.1	Chicken	ST224-B1
GCA_019436505.1	Chicken	ST648-D
GCA_019436475.1	Chicken	ST5859-A
GCA_019436465.1	Chicken	ST5229-B1
GCA_019357435.1	Chicken	ST93-A
GCA_019295095.1	Chicken	ST156-B1
GCA_019295045.1	Chicken	ST10-A
GCA_019295035.1	Chicken	ST1140-E
GCA_019295025.1	Chicken	ST88-A
GCA_019264395.1	Chicken	ST88-A
GCA_019019515.1	Chicken	ST10-A
GCA_019019505.1	Chicken	ST624-D
GCA_019013405.1	Chicken	ST624-D
GCA_019012725.1	Chicken	ST93-A
GCA_019012405.1	Chicken	ST997-E
GCA_019012365.1	Chicken	ST641-B1
GCA_019012345.1	Chicken	ST155-B1
GCA_019012325.1	Chicken	ST57-D
GCA_019012305.1	Chicken	ST997-E
GCA_019012285.1	Chicken	ST48-A
GCA_019012245.1	Chicken	ST2079-B1
GCA_019012145.1	Chicken	ST997-E
GCA_019012125.1	Chicken	ST162-B1
GCA_019012105.1	Chicken	ST624-D
GCA_019012085.1	Chicken	ST624-D
GCA_019012065.1	Chicken	ST624-D
GCA_019012045.1	Chicken	ST117-D
GCA_019012025.1	Chicken	Non-Typable
GCA_019012005.1	Chicken	ST8262-E
GCA_019011985.1	Chicken	ST1842-E
GCA_019011965.1	Chicken	ST10-A
GCA_019011945.1	Chicken	ST354-D
GCA_019011925.1	Chicken	Non-Typable
GCA_019011845.1	Chicken	ST752-A
GCA_019011825.1	Chicken	ST10-A
GCA_019011805.1	Chicken	ST997-E
GCA_019011785.1	Chicken	ST1564-A
GCA_019011725.1	Chicken	ST10-A
GCA_019011625.1	Chicken	ST10-A
GCA_019011605.1	Chicken	ST1564-A
GCA_019011585.1	Chicken	ST1011-D
GCA_019003245.1	Chicken	ST4980-A
GCA_019002925.1	Chicken	ST34-A
GCA_019002545.1	Chicken	ST10-A
GCA_019002285.1	Chicken	ST117-D
GCA_019001865.1	Chicken	ST1011-D
GCA_019001845.1	Chicken	ST57-D
GCA_019001185.1	Chicken	ST117-D
GCA_019001005.1	Chicken	Non-Typable
GCA_018279085.1	Chicken	ST156-B1
GCA_017890665.1	Chicken	ST162-B1
GCA_017594495.1	Chicken	ST93-A
GCA_017594465.1	Chicken	ST93-A
GCA_017594425.1	Chicken	ST744-A
GCA_017594405.1	Chicken	ST93-A
GCA_017594265.1	Chicken	ST93-A
GCA_017594205.1	Chicken	ST744-A
GCA_017594125.1	Chicken	ST93-A
GCA_017594075.1	Chicken	ST93-A
GCA_017594065.1	Chicken	Non-Typable
GCA_017594035.1	Chicken	ST1011-D
GCA_017594025.1	Chicken	ST6844-A
GCA_017593945.1	Chicken	ST93-A
GCA_017593925.1	Chicken	ST93-A
GCA_017593865.1	Chicken	ST1011-D
GCA_017593845.1	Chicken	ST93-A
GCA_017593805.1	Chicken	Non-Typable
GCA_017593705.1	Chicken	ST93-A
GCA_017593605.1	Chicken	ST744-A
GCA_017593305.1	Chicken	ST93-A
GCA_017593275.1	Chicken	ST93-A
GCA_017593185.1	Chicken	ST1140-E
GCA_017593165.1	Chicken	ST93-A
GCA_017593145.1	Chicken	ST1140-E
GCA_017593125.1	Chicken	ST10-A
GCA_017593095.1	Chicken	ST1140-E
GCA_017593065.1	Chicken	ST93-A
GCA_017593045.1	Chicken	ST1638-A
GCA_017593015.1	Chicken	ST624-D
GCA_017592985.1	Chicken	ST1140-E
GCA_017592965.1	Chicken	Non-Typable
GCA_016944675.1	Chicken	ST69-D
GCA_016944655.1	Chicken	ST48-A
GCA_016889505.1	Chicken	ST2973-A
GCA_016791945.1	Chicken	ST1630-A
GCA_016791925.1	Chicken	ST2179-B1
GCA_016791885.1	Chicken	ST7352-A
GCA_016786075.1	Chicken	ST69-D
GCA_016785745.1	Chicken	Non-Typable
GCA_016785705.1	Chicken	ST48-A
GCA_016108365.1	Chicken	ST1730-B1
GCA_014980345.1	Chicken	ST117-D
GCA_014900955.1	Chicken	ST10-A
GCA_014900945.1	Chicken	ST155-B1
GCA_014900935.1	Chicken	ST10-A
GCA_014900925.1	Chicken	ST10-A
GCA_014900915.1	Chicken	ST155-B1
GCA_014845435.1	Chicken	ST226-A
GCA_014845075.1	Chicken	ST617-A
GCA_014838675.1	Chicken	ST617-A
GCA_014838575.1	Chicken	ST617-A
GCA_014838545.1	Chicken	ST4663-B1
GCA_014838535.1	Chicken	ST542-A
GCA_014827835.1	Chicken	ST48-A
GCA_014827815.1	Chicken	ST617-A
GCA_014827795.1	Chicken	ST617-A
GCA_014827775.1	Chicken	ST617-A
GCA_014827745.1	Chicken	ST617-A
GCA_014827715.1	Chicken	ST226-A
GCA_014827695.1	Chicken	ST617-A
GCA_014827635.1	Chicken	ST542-A
GCA_014827495.1	Chicken	ST165-A
GCA_014827475.1	Chicken	ST1114-A
GCA_014827415.1	Chicken	ST617-A
GCA_014827335.1	Chicken	ST1114-A
GCA_014827315.1	Chicken	ST617-A
GCA_014827055.1	Chicken	ST617-A
GCA_014749485.1	Chicken	ST57-D
GCA_014749465.1	Chicken	ST744-A
GCA_014749285.1	Chicken	ST57-D
GCA_014749195.1	Chicken	ST744-A
GCA_014748485.1	Chicken	ST57-D
GCA_014748465.1	Chicken	ST57-D
GCA_014736995.1	Chicken	ST57-D
GCA_014736215.1	Chicken	ST57-D
GCA_014735875.1	Chicken	ST57-D
GCA_014732935.1	Chicken	ST744-A
GCA_014732915.1	Chicken	ST156-B1
GCA_014732655.1	Chicken	ST744-A
GCA_014732495.1	Chicken	ST744-A
GCA_014732165.1	Chicken	ST744-A
GCA_014731375.1	Chicken	ST10-A
GCA_014690305.1	Chicken	ST354-D
GCA_014686525.1	Chicken	ST57-D
GCA_014683865.1	Chicken	ST1196-B1
GCA_014206555.1	Chicken	ST101-B1
GCA_013618615.1	Chicken	ST744-A
GCA_013618585.1	Chicken	ST191-A
GCA_013618575.1	Chicken	ST2954-A
GCA_013520715.1	Chicken	ST23-A
GCA_013424765.1	Chicken	ST2197-A
GCA_013389695.1	Chicken	ST1788-A
GCA_013371745.1	Chicken	ST1788-A
GCA_013371725.1	Chicken	ST156-B1
GCA_013371685.1	Chicken	ST602-B1
GCA_013187515.1	Chicken	ST191-A
GCA_013187505.1	Chicken	ST2485-E
GCA_013187405.1	Chicken	ST2485-E
GCA_013074485.1	Chicken	ST6725-A
GCA_013073455.1	Chicken	ST167-A
GCA_013073445.1	Chicken	ST8318-E
GCA_013073365.1	Chicken	ST746-A
GCA_013073345.1	Chicken	ST167-A
GCA_013073325.1	Chicken	ST167-A
GCA_013072855.1	Chicken	ST746-A
GCA_013072825.1	Chicken	ST167-A
GCA_013072745.1	Chicken	ST10-A
GCA_013072725.1	Chicken	ST10-A
GCA_013039945.1	Chicken	ST354-D
GCA_013039925.1	Chicken	ST156-B1
GCA_013039905.1	Chicken	ST156-B1
GCA_013039875.1	Chicken	ST6388-B1
GCA_013039845.1	Chicken	ST354-D
GCA_013039805.1	Chicken	ST6388-B1
GCA_013039765.1	Chicken	ST206-A
GCA_013039725.1	Chicken	Non-Typable
GCA_013039665.1	Chicken	ST155-B1
GCA_013039605.1	Chicken	ST206-A
GCA_013039565.1	Chicken	ST48-A
GCA_013039545.1	Chicken	ST8914-A
GCA_013039525.1	Chicken	ST224-B1
GCA_013039485.1	Chicken	ST224-B1
GCA_013039405.1	Chicken	ST648-D
GCA_013039155.1	Chicken	ST2599-B1
GCA_013039065.1	Chicken	Non-Typable
GCA_013039025.1	Chicken	ST2599-B1
GCA_013038985.1	Chicken	ST162-B1
GCA_013038925.1	Chicken	ST206-A
GCA_013038805.1	Chicken	ST7611-A
GCA_013038765.1	Chicken	ST6844-A
GCA_013038745.1	Chicken	ST156-B1
GCA_013038685.1	Chicken	ST93-A
GCA_013038585.1	Chicken	ST10-A
GCA_013038525.1	Chicken	ST354-D
GCA_013038425.1	Chicken	ST224-B1
GCA_013038385.1	Chicken	Non-Typable
GCA_013038345.1	Chicken	ST8909-C
GCA_013038245.1	Chicken	ST6756-A
GCA_013038225.1	Chicken	ST8917-A
GCA_013038195.1	Chicken	ST117-D
GCA_013038185.1	Chicken	ST361-A
GCA_013038165.1	Chicken	ST212-B1
GCA_013038145.1	Chicken	ST6756-A
GCA_013038125.1	Chicken	ST359-B1
GCA_013038105.1	Chicken	ST359-B1
GCA_013038085.1	Chicken	ST117-D
GCA_013038065.1	Chicken	ST359-B1
GCA_012687475.1	Chicken	ST2063-A
GCA_011078285.1	Chicken	ST43-A
GCA_011078145.1	Chicken	ST2732-D
GCA_011077545.1	Chicken	ST43-A
GCA_009822095.1	Chicken	ST1286-A
GCA_009821895.1	Chicken	ST156-B1
GCA_009821795.1	Chicken	ST101-B1
GCA_009821515.1	Chicken	ST69-D
GCA_009821495.1	Chicken	ST48-A
GCA_009821395.1	Chicken	ST155-B1
GCA_009394195.1	Chicken	ST744-A
GCA_007993675.2	Chicken	ST10-A
GCA_004284275.1	Chicken	ST1011-D
GCA_004284245.1	Chicken	ST1324-A
GCA_004284135.1	Chicken	ST4516-A
GCA_004284095.1	Chicken	Non-Typable
GCA_004283855.1	Chicken	ST155-B1
GCA_004283695.1	Chicken	ST1324-A
GCA_004283625.1	Chicken	ST117-D
GCA_004283585.1	Chicken	ST2847-D
GCA_004283505.1	Chicken	ST2847-D
GCA_004282435.1	Chicken	ST1324-A
GCA_004282325.1	Chicken	ST533-B1
GCA_004282305.1	Chicken	ST155-B1
GCA_004282265.1	Chicken	ST155-B1
GCA_003944565.2	Chicken	ST10597-Unknown
GCA_003327795.1	Chicken	ST10-A
GCA_003010385.1	Chicken	ST1286-A
GCA_003010375.1	Chicken	ST10-A
GCA_003010355.1	Chicken	ST2309-D
GCA_003010295.1	Chicken	ST354-D
GCA_003010285.1	Chicken	ST48-A
GCA_003010265.1	Chicken	ST533-B1
GCA_003010245.1	Chicken	ST46-A
GCA_003010195.1	Chicken	ST101-B1
GCA_003010165.1	Chicken	ST46-A
GCA_003010155.1	Chicken	ST46-A
GCA_003010125.1	Chicken	ST101-B1
GCA_003010105.1	Chicken	ST10-A
GCA_003010095.1	Chicken	ST156-B1
GCA_003010075.1	Chicken	ST101-B1
GCA_003010055.1	Chicken	ST46-A
GCA_003010015.1	Chicken	ST156-B1
GCA_003010005.1	Chicken	ST10-A
GCA_003009995.1	Chicken	ST354-D
GCA_003009975.1	Chicken	ST10-A
GCA_003009935.1	Chicken	ST542-A
GCA_003009725.1	Chicken	ST5229-B1
GCA_003009715.1	Chicken	ST1286-A
GCA_003009695.1	Chicken	ST101-B1
GCA_003009675.1	Chicken	ST48-A
GCA_003009645.1	Chicken	ST29-B1
GCA_003009635.1	Chicken	ST46-A
GCA_003009615.1	Chicken	ST617-A
GCA_003009585.1	Chicken	ST542-A
GCA_003009555.1	Chicken	ST46-A
GCA_003009545.1	Chicken	ST10-A
GCA_003009505.1	Chicken	ST156-B1
GCA_003009495.1	Chicken	ST10-A
GCA_003009465.1	Chicken	ST165-A
GCA_003009455.1	Chicken	ST354-D
GCA_003009435.1	Chicken	ST1564-A
GCA_003009405.1	Chicken	ST354-D
GCA_003009375.1	Chicken	ST46-A
GCA_003009365.1	Chicken	ST1011-D
GCA_003009335.1	Chicken	ST46-A
GCA_003009315.1	Chicken	ST533-B1
GCA_003009275.1	Chicken	ST1589-B1
GCA_003009265.1	Chicken	ST93-A
GCA_003009255.1	Chicken	ST93-A
GCA_003009215.1	Chicken	ST1286-A
GCA_003009205.1	Chicken	ST29-B1
GCA_003009195.1	Chicken	ST58-B1
GCA_003009175.1	Chicken	ST46-A
GCA_003009145.1	Chicken	ST101-B1
GCA_003009135.1	Chicken	ST101-B1
GCA_003009115.1	Chicken	ST2309-D
GCA_003009095.1	Chicken	ST533-B1
GCA_003009065.1	Chicken	ST5229-B1
GCA_003009055.1	Chicken	ST354-D
GCA_003009035.1	Chicken	ST224-B1
GCA_003009015.1	Chicken	ST1286-A
GCA_003008895.1	Chicken	ST46-A
GCA_003008775.1	Chicken	ST1286-A
GCA_002959375.1	Chicken	ST155-B1
GCA_002959355.1	Chicken	ST1286-A
GCA_002959335.1	Chicken	ST206-A
GCA_002959315.1	Chicken	ST6706-A
GCA_002959295.1	Chicken	ST10-A
GCA_002959275.1	Chicken	ST7122-A
GCA_002959225.1	Chicken	ST10-A
GCA_002959215.1	Chicken	ST354-D
GCA_002959205.1	Chicken	ST746-A
GCA_002959165.1	Chicken	ST1286-A
GCA_002951775.1	Chicken	ST4542-A
GCA_002951525.1	Chicken	ST7851-Unknown
GCA_002951495.1	Chicken	ST7852-Unknown
GCA_002941985.1	Chicken	ST48-A
GCA_002941965.1	Chicken	ST6761-B1
GCA_002941945.1	Chicken	ST2705-A
GCA_002941925.1	Chicken	ST155-B1
GCA_002941905.1	Chicken	ST6717-A
GCA_002941885.1	Chicken	ST359-B1
GCA_002941855.1	Chicken	ST7854-A
GCA_002941845.1	Chicken	ST10-A
GCA_002941825.1	Chicken	ST2913-A
GCA_002941795.1	Chicken	ST1485-D
GCA_002941785.1	Chicken	ST10-A
GCA_002941765.1	Chicken	ST10-A
GCA_002941745.1	Chicken	ST1518-A
GCA_002941725.1	Chicken	ST218-A
GCA_002941705.1	Chicken	ST12-B2
GCA_002941685.1	Chicken	ST1485-D
GCA_002941665.1	Chicken	ST156-B1
GCA_002941645.1	Chicken	ST746-A
GCA_002941625.1	Chicken	ST2690-A
GCA_002941605.1	Chicken	ST224-B1
GCA_002941585.1	Chicken	ST1011-D
GCA_002941565.1	Chicken	ST359-B1
GCA_002941545.1	Chicken	ST7853-A
GCA_002941525.1	Chicken	ST1196-B1
GCA_002941495.1	Chicken	ST2705-A
GCA_002941485.1	Chicken	ST1589-B1
GCA_002941455.1	Chicken	ST1140-E
GCA_002941445.1	Chicken	ST101-B1
GCA_002941425.1	Chicken	ST90-A
GCA_002941405.1	Chicken	ST165-A
GCA_002941385.1	Chicken	ST7848-A
GCA_002941365.1	Chicken	ST162-B1
GCA_002941345.1	Chicken	ST48-A
GCA_002941325.1	Chicken	ST48-A
GCA_002941305.1	Chicken	ST410-A
GCA_002941285.1	Chicken	ST1011-D
GCA_002941265.1	Chicken	ST218-A
GCA_002941245.1	Chicken	ST12-B2
GCA_002941205.1	Chicken	ST1196-B1
GCA_002941185.1	Chicken	ST7593-B1
GCA_002941165.1	Chicken	ST7850-A
GCA_002941115.1	Chicken	ST2705-A
GCA_002941065.1	Chicken	ST10-A
GCA_002872455.1	Chicken	ST4479-Unknown
GCA_001894715.1	Chicken	ST156-B1
GCA_001894705.1	Chicken	ST354-D
GCA_001894625.1	Chicken	ST359-B1
GCA_001894585.1	Chicken	ST156-B1
GCA_001894565.1	Chicken	ST6387-A
GCA_001894465.1	Chicken	ST2732-D
GCA_001894165.1	Chicken	ST10-A
GCA_001894145.1	Chicken	ST617-A
GCA_001893715.1	Chicken	ST6397-F
GCA_001893695.1	Chicken	ST156-B1
GCA_001892905.1	Chicken	ST1114-A
GCA_001892865.1	Chicken	ST1114-A
GCA_001892835.1	Chicken	ST162-B1
GCA_001892725.1	Chicken	ST156-B1
GCA_001892685.1	Chicken	ST156-B1
GCA_001892675.1	Chicken	ST156-B1
GCA_001892485.1	Chicken	ST6388-B1
GCA_001892325.1	Chicken	ST617-A
GCA_001892295.1	Chicken	ST224-B1
GCA_001892205.1	Chicken	ST224-B1
GCA_001892185.1	Chicken	ST156-B1
GCA_001892145.1	Chicken	ST156-B1
GCA_001892135.1	Chicken	ST156-B1
GCA_001892125.1	Chicken	ST156-B1
GCA_001892105.1	Chicken	ST156-B1
GCA_001892065.1	Chicken	ST156-B1
GCA_001891865.1	Chicken	ST224-B1
GCA_001891835.1	Chicken	ST206-A
GCA_001891795.1	Chicken	ST602-B1
GCA_001891725.1	Chicken	ST156-B1
GCA_001891455.1	Chicken	ST156-B1
GCA_001891445.1	Chicken	ST156-B1
GCA_001704835.1	Chicken	Non-Typable
GCA_001676995.1	Chicken	ST131-B2
GCA_000812725.1	Chicken	ST3489-A
GCA_000812365.1	Chicken	ST117-D
GCA_000812345.1	Chicken	ST117-D
GCA_002154185.1	Pig	ST167-A
GCA_001735705.1	Pig	Non-Typable
GCA_001616345.1	Pig	ST4214-A
GCA_002250185.1	Pig	ST642-B1
GCA_002249645.1	Pig	ST34-A
GCA_002248785.1	Pig	ST10-A
GCA_002248015.1	Pig	ST165-A
GCA_002247995.2	Pig	ST206-A
GCA_002247965.2	Pig	ST1040-B2
GCA_002247815.1	Pig	ST10-A
GCA_002246595.3	Pig	ST34-A
GCA_002246115.2	Pig	ST165-A
GCA_002246085.1	Pig	ST206-A
GCA_003795445.1	Pig	ST9440-A
GCA_003605695.1	Pig	ST100-A
GCA_003605685.1	Pig	ST10-A
GCA_003605675.1	Pig	ST1-D
GCA_003402955.1	Pig	ST88-A
GCA_002951655.1	Pig	ST117-D
GCA_002357915.1	Pig	ST117-D
GCA_002251815.2	Pig	ST398-A
GCA_009393065.1	Pig	ST226-A
GCA_008423585.1	Pig	ST1642-B1
GCA_008326445.1	Pig	ST165-A
GCA_008326405.1	Pig	ST410-A
GCA_008326365.1	Pig	ST42-D
GCA_005502265.1	Pig	ST9992-A
GCA_005502235.1	Pig	ST1684-A
GCA_004924355.1	Pig	ST1196-B1
GCA_004924275.1	Pig	ST515-A
GCA_004328685.1	Pig	ST1114-A
GCA_009455525.1	Pig	ST48-A
GCA_009393555.1	Pig	ST167-A
GCA_009393225.1	Pig	ST6831-A
GCA_009393195.1	Pig	ST206-A
GCA_009393175.1	Pig	ST6831-A
GCA_009393125.1	Pig	ST5222-A
GCA_009822205.1	Pig	ST746-A
GCA_009822155.1	Pig	ST617-A
GCA_009821855.1	Pig	ST5229-B1
GCA_009822355.1	Pig	ST206-A
GCA_009822325.1	Pig	ST10-A
GCA_009822305.1	Pig	ST359-B1
GCA_009822285.1	Pig	ST359-B1
GCA_009822265.1	Pig	ST410-A
GCA_009822225.1	Pig	ST617-A
GCA_009914295.1	Pig	ST2705-A
GCA_009822585.1	Pig	ST746-A
GCA_009822525.1	Pig	ST744-A
GCA_009822485.1	Pig	ST617-A
GCA_009822445.1	Pig	ST617-A
GCA_012537835.1	Pig	ST93-A
GCA_011996085.1	Pig	ST29-B1
GCA_011077765.1	Pig	ST206-A
GCA_011077125.1	Pig	ST542-A
GCA_013038625.1	Pig	ST6335-A
GCA_013038595.1	Pig	ST4014-B1
GCA_013038485.1	Pig	ST10-A
GCA_013038465.1	Pig	ST1258-B1
GCA_013038445.1	Pig	ST10-A
GCA_013038045.1	Pig	ST9159-A
GCA_013038005.1	Pig	ST9159-A
GCA_013038825.1	Pig	ST10-A
GCA_013038725.1	Pig	ST8916-A
GCA_013038705.1	Pig	ST8916-A
GCA_013038645.1	Pig	ST744-A
GCA_013039505.1	Pig	ST69-D
GCA_013038905.1	Pig	ST10-A
GCA_013038885.1	Pig	ST48-A
GCA_013201235.1	Pig	ST34-A
GCA_013201215.1	Pig	Non-Typable
GCA_013201195.1	Pig	ST5229-B1
GCA_013201175.1	Pig	ST48-A
GCA_013039865.1	Pig	ST8932-B1
GCA_014329185.1	Pig	ST10-A
GCA_014325405.1	Pig	ST4214-A
GCA_014325375.1	Pig	ST4214-A
GCA_014325365.1	Pig	ST20-B1
GCA_014325345.1	Pig	ST4214-A
GCA_013201255.1	Pig	ST971-B1
GCA_014687385.1	Pig	ST1196-B1
GCA_014683805.1	Pig	ST2040-A
GCA_014683785.1	Pig	ST1196-B1
GCA_014683765.1	Pig	ST1196-B1
GCA_014472485.1	Pig	ST10-A
GCA_014329385.1	Pig	ST10-A
GCA_017675905.1	Pig	ST101-B1
GCA_017675885.1	Pig	ST101-B1
GCA_017675865.1	Pig	ST1716-A
GCA_017310055.1	Pig	ST10-A
GCA_016889565.1	Pig	ST7941-A
GCA_016592875.1	Pig	ST10-A
GCA_014712435.1	Pig	ST88-A
GCA_014690745.1	Pig	ST57-D
GCA_017676915.1	Pig	ST707-A
GCA_017676905.1	Pig	ST1716-A
GCA_017676145.1	Pig	ST224-B1
GCA_017676125.1	Pig	ST4429-A
GCA_017675985.1	Pig	ST10-A
GCA_017675935.1	Pig	ST4429-A
GCA_017675925.1	Pig	ST189-A
GCA_017894605.1	Pig	ST10-A
GCA_017894525.1	Pig	ST515-A
GCA_017864995.1	Pig	ST101-B1
GCA_017677085.1	Pig	ST1716-A
GCA_017677055.1	Pig	ST7140-A
GCA_017677045.1	Pig	ST1716-A
GCA_017677005.1	Pig	ST5748-D
GCA_017676965.1	Pig	ST1716-A
GCA_017676945.1	Pig	ST1716-A
GCA_017910775.1	Pig	ST165-A
GCA_017910735.1	Pig	ST515-A
GCA_017910655.1	Pig	ST515-A
GCA_017910635.1	Pig	ST2170-B1
GCA_017910415.1	Pig	ST744-A
GCA_017910395.1	Pig	ST1011-D
GCA_017910215.1	Pig	ST101-B1
GCA_017896145.1	Pig	ST5870-A
GCA_017896005.1	Pig	ST1121-A
GCA_018198755.1	Pig	ST10649-A
GCA_018198675.1	Pig	ST6913-A
GCA_018198495.1	Pig	ST58-B1
GCA_018193935.1	Pig	ST4682-B1
GCA_018193775.1	Pig	ST10-A
GCA_018186115.1	Pig	ST117-D
GCA_018016855.1	Pig	Non-Typable
GCA_018016735.1	Pig	ST5951-A
GCA_018567265.1	Pig	ST10-A
GCA_018565465.1	Pig	ST201-B1
GCA_018415995.1	Pig	ST602-B1
GCA_018415975.1	Pig	ST448-B1
GCA_018337895.1	Pig	ST2253-A
GCA_018279225.1	Pig	ST1403-B1
GCA_018279125.1	Pig	ST48-A
GCA_019351295.1	Pig	ST7314-A
GCA_019351255.1	Pig	ST10-A
GCA_019351215.1	Pig	ST10-A
GCA_019351115.1	Pig	ST1421-A
GCA_019351095.1	Pig	ST746-A
GCA_019180155.1	Pig	ST1-D
GCA_019180115.1	Pig	ST5786-A
GCA_019180055.1	Pig	ST1-D
GCA_019164915.1	Pig	ST1-D
GCA_019164315.1	Pig	ST1-D
GCA_019367895.1	Pig	ST48-A
GCA_019367805.1	Pig	ST101-B1
GCA_019366805.1	Pig	ST410-A
GCA_019366335.1	Pig	ST10-A
GCA_019366265.1	Pig	ST10-A
GCA_019366205.1	Pig	ST4379-B1
GCA_019351395.1	Pig	ST34-A
GCA_019368115.1	Pig	ST4214-A
GCA_019368075.1	Pig	ST156-B1
GCA_019368025.1	Pig	ST48-A
GCA_019367985.1	Pig	ST4214-A
GCA_019367975.1	Pig	ST101-B1
GCA_019367965.1	Pig	ST101-B1
GCA_019368765.1	Pig	ST361-A
GCA_019368745.1	Pig	ST7111-A
GCA_019368725.1	Pig	ST8622-A
GCA_019368695.1	Pig	ST361-A
GCA_019368685.1	Pig	ST5229-B1
GCA_019368665.1	Pig	ST8128-B1
GCA_019368345.1	Pig	ST10-A
GCA_019368275.1	Pig	ST156-B1
GCA_019368945.1	Pig	ST206-A
GCA_019368925.1	Pig	ST10-A
GCA_019368905.1	Pig	ST6778-A
GCA_019368885.1	Pig	ST10-A
GCA_019368865.1	Pig	ST10-A
GCA_019368845.1	Pig	ST361-A
GCA_019368805.1	Pig	ST101-B1
GCA_019368795.1	Pig	ST10-A
GCA_019369515.1	Pig	ST9406-A
GCA_019369505.1	Pig	ST206-A
GCA_019369485.1	Pig	ST101-B1
GCA_019369465.1	Pig	ST206-A
GCA_019369445.1	Pig	ST9406-A
GCA_019369415.1	Pig	ST5229-B1
GCA_019369265.1	Pig	ST744-A
GCA_019369085.1	Pig	ST5229-B1
GCA_019369015.1	Pig	ST162-B1
GCA_019370065.1	Pig	ST1258-B1
GCA_019370025.1	Pig	ST1258-B1
GCA_019370005.1	Pig	ST20-B1
GCA_019369825.1	Pig	ST20-B1
GCA_019369795.1	Pig	ST361-A
GCA_019369585.1	Pig	ST1196-B1
GCA_019369565.1	Pig	ST206-A
GCA_019369545.1	Pig	ST101-B1
GCA_019371085.1	Pig	ST5171-D
GCA_019370405.1	Pig	ST20-B1
GCA_019370385.1	Pig	ST20-B1
GCA_019370365.1	Pig	ST20-B1
GCA_019370345.1	Pig	ST20-B1
GCA_019370195.1	Pig	ST1196-B1
GCA_019370185.1	Pig	ST1258-B1
GCA_019370165.1	Pig	ST361-A
GCA_019370105.1	Pig	ST7452-A
GCA_019373085.1	Pig	ST1286-A
GCA_019373045.1	Pig	ST156-B1
GCA_019372905.1	Pig	ST10-A
GCA_019372885.1	Pig	ST156-B1
GCA_019372845.1	Pig	ST10-A
GCA_019372105.1	Pig	ST9399-A
GCA_019372055.1	Pig	ST2935-A
GCA_019371945.1	Pig	ST6831-A
GCA_019371425.1	Pig	ST361-A
GCA_019374235.1	Pig	ST156-B1
GCA_019374185.1	Pig	ST641-B1
GCA_019374175.1	Pig	ST354-D
GCA_019373165.1	Pig	ST7050-A
GCA_019373145.1	Pig	ST156-B1
GCA_019373125.1	Pig	ST206-A
GCA_019436625.1	Pig	ST1202-A
GCA_019436515.1	Pig	ST10-A
GCA_019375145.1	Pig	Non-Typable
GCA_019375055.2	Pig	ST746-A
GCA_019374895.1	Pig	ST20-B1
GCA_019374435.1	Pig	ST4578-B1
GCA_019374325.1	Pig	ST641-B1
GCA_019957285.1	Pig	ST1196-B1
GCA_019957255.1	Pig	ST1196-B1
GCA_019891305.1	Pig	ST457-D
GCA_019891295.1	Pig	ST8805-B1
GCA_019891255.1	Pig	ST457-D
GCA_019891225.1	Pig	ST2614-B1
GCA_019891215.1	Pig	ST165-A
GCA_019436685.1	Pig	Non-Typable
GCA_020005505.1	Pig	ST6856-A
GCA_020005485.1	Pig	ST6856-A
GCA_020005405.1	Pig	ST6856-A
GCA_020005385.1	Pig	ST6856-A
GCA_020002305.1	Pig	Non-Typable
GCA_019958195.1	Pig	ST515-A
GCA_019958175.1	Pig	ST515-A
GCA_019957335.1	Pig	ST1196-B1
GCA_020144545.1	Pig	ST206-A
GCA_020144465.1	Pig	ST993-A
GCA_020143645.1	Pig	ST88-A
GCA_020143305.1	Pig	ST993-A
GCA_020034805.1	Pig	ST8916-A
GCA_020005525.1	Pig	Non-Typable
GCA_020907965.1	Pig	ST6775-B1
GCA_020907935.1	Pig	ST6775-B1
GCA_020821775.1	Pig	ST117-D
GCA_020471465.1	Pig	ST1-D
GCA_020149435.1	Pig	ST710-A
GCA_020148805.1	Pig	ST88-A
GCA_020145705.1	Pig	Non-Typable
GCA_020145695.1	Pig	ST3628-A
GCA_900604225.1	Pig	ST34-A
GCA_900603895.1	Pig	Non-Typable
GCA_900156555.1	Pig	ST744-A
GCA_021029505.1	Pig	ST5786-A
GCA_000812255.1	Pig	ST3014-A
GCA_001616305.1	Pig	ST457-D
GCA_001616195.1	Pig	ST744-A
GCA_001616095.1	Pig	ST4214-A
GCA_001616055.1	Pig	ST744-A
GCA_001615985.1	Pig	ST746-A
GCA_001615975.1	Pig	ST5215-A
GCA_001615595.1	Pig	ST744-A
GCA_001615565.1	Pig	ST10-A
GCA_001615415.1	Pig	Non-Typable
GCA_001615355.1	Pig	ST4214-A

## Sheet: South Korea strains
South Korea-derived MCR1-EC strains				South Korea-derived MCR1-EC strains
Assemby Accession No.	Host	Clone type		Clone types	No. of strains	Prevalence
GCA_004368015.1	Chicken	ST10-A		ST10-A	2	0.117647
GCA_009653625.1	Human	ST617-A		ST11124-A	2	0.117647
GCA_012063225.1	Chicken	ST443-B1		ST617-A	1	0.0588235
GCA_012063265.1	Pig	ST5229-B1		ST443-B1	1	0.0588235
GCA_012276635.1	Human	ST131-B2		ST5229-B1	1	0.0588235
GCA_012641165.1	Human	ST156-B1		ST131-B2	1	0.0588235
GCA_013389195.1	Human	ST1737-B1		ST156-B1	1	0.0588235
GCA_013389205.1	Human	ST58-B1		ST1737-B1	1	0.0588235
GCA_013389265.1	Human	ST155-B1		ST58-B1	1	0.0588235
GCA_013389305.1	Human	ST3998-B1		ST155-B1	1	0.0588235
GCA_013389335.1	Human	ST86-B1		ST3998-B1	1	0.0588235
GCA_013389355.1	Human	ST38-D		ST86-B1	1	0.0588235
GCA_013390695.1	Human	ST11124-A		ST38-D	1	0.0588235
GCA_013391045.1	Human	ST11124-A		ST603-B1	1	0.0588235
GCA_014584915.1	Human	ST603-B1		ST793-A	1	0.0588235
GCA_014589755.1	Human	ST793-A		Total	17	1
GCA_011765445.1	Dog	ST10-A
